# Supplementary material for: Multiple Immunostainings with Different Epitope Retrievals—The FOLGAS Protocol
Source: Int J Mol Sci. 2021 Dec 25;23(1):223. doi: 10.3390/ijms23010223 (PMC8745613; doi:10.3390/ijms23010223)
Supplement: Supplementary file 1 [file ijms-23-00223-s001.zip]

Archive with 2 entries (2 files):
- Figures.pdf
- TableS1.pdf
